# Supplementary material for: Setting Priorities to Inform Assessment of Care Homes’ Readiness to Participate in Healthcare Innovation: A Systematic Mapping Review and Consensus Process
Source: Int J Environ Res Public Health. 2020 Feb 5;17(3):987. doi: 10.3390/ijerph17030987 (PMC7037621; doi:10.3390/ijerph17030987)
Supplement: Supplementary file 1 [file ijerph-17-00987-s001.zip]

Archive with 2 entries (2 files):
- Supp File 1.docx
- Supp File 2.docx
